# Supplementary material for: Variation of Deoxynivalenol Levels in Corn and Its Products Available in Retail Markets of Punjab, Pakistan, and Estimation of Risk Assessment
Source: Toxins (Basel). 2021 Apr 22;13(5):296. doi: 10.3390/toxins13050296 (PMC8143574; doi:10.3390/toxins13050296)
Supplement: Supplementary file 1 [file toxins-13-00296-s001.zip]

Archive with 1 entries (1 files):
- toxins-1111627-supplementary.pdf
